# Supplementary material for: QTLs and Candidate Loci Associated with Drought Tolerance Traits of Kaybonnet x ZHE733 Recombinant Inbred Lines Rice Population
Source: Int J Mol Sci. 2023 Oct 14;24(20):15167. doi: 10.3390/ijms242015167 (PMC10606886; doi:10.3390/ijms242015167)
Supplement: Supplementary file 1 [file ijms-24-15167-s001.zip]

Archive with 10 entries (10 files):
- Supplementary Figure S1_Manuscript_Rice_Identification of QTLs and Candidate Genes.pdf
- Supplementary Figure S2_Manuscript_Rice_Identification of QTLs and Candidate Genes.pdf
- Supplementary Figure S3_Manuscript_Rice_Identification of QTLs and Candidate Genes.docx.xlsx.pptx
- Supplementary Table S1_Manuscript_Rice_Identification of QTLs and Candidate Genes_4-18-2022.pdf
- Supplementary Table S2_Manuscript_Rice_Identification of QTLs and Candidate Genes_4-18-2022.pdf
- Supplementary Table S3_Manuscript_Rice_Identification of QTLs and Candidate Genes_4-18-2022.pdf
- Supplementary Table S4_Manuscript_Rice_Identification of QTLs and Candidate Genes.pdf
- Supplementary Table S5_Manuscript_Rice_Identification of QTLs and Candidate Genes.pdf
- Supplementary Table S6_Manuscript_Rice_Identification of QTLs and Candidate Genes.pdf
- Supplementary Table S7_Manuscript_Rice_Identification of QTLs and Candidate Genes.docx.xlsx
